# Supplementary material for: Application of an updated methodology to estimate the burden of healthcare-associated infections in Italy, 2022
Source: Euro Surveill. 2025 May 8;30(18):2400812. doi: 10.2807/1560-7917.ES.2025.30.18.2400812 (PMC12066978; doi:10.2807/1560-7917.ES.2025.30.18.2400812)
Supplement: Supplement_1 [file 24-00812_VICENTINI_Supplement1.xlsx]

## Sheet: Disclaimer
This supplementary material is hosted by Eurosurveillance as supporting information alongside the article "Application of an updated methodology to estimate the burden of healthcare-associated infections in Italy, 2022", on behalf of the authors, who remain responsible for the accuracy and appropriateness of the content. The same standards for ethics, copyright, attributions and permissions as fo…

## Sheet: Population
Hospitalized Italian opulation divided by gender and McCabe
	McCabe	1	1	2	2	3	3
	Gender	M	F	M	F	M	F
0	0	210452	185389	3978.3	3182.64	4773.96	2784.81
1	4	69620.2	40578.6	3580.47	1989.15	795.66	1193.49
5	9	41772.1	27450.3	1989.15	795.66	397.83	795.66
10	14	39385.1	36202.5	3580.47	1193.49	397.83	397.83
15	19	45750.4	49330.9	3182.64	4773.96	795.66	1193.49
20	24	45750.4	59276.6	6763.11	4773.96	795.66	397.83
24	29	56094	121338	6365.28	1989.15	795.66	397.83
30	34	54502.7	157541	5171.79	2784.81	1989.15	1193.49
35	39	53707	136456	8354.42	5569.62	4376.13	795.66
40	44	71609.4	94683.5	12332.7	9945.74	7160.94	1591.32
45	49	105027	111392	20289.3	12730.6	8752.25	6365.28
50	54	159530	106618	39385.1	23074.1	12332.7	11934.9
55	59	202495	130488	54104.8	31030.7	17106.7	9945.74
60	64	224376	161917	71609.4	40180.8	26654.6	19095.8
65	69	235515	175045	96274.8	51320	30235.1	19493.7
70	74	309114	225172	113381	68426.7	40976.5	25858.9
75	79	282061	249041	124123	86726.9	41772.1	33019.9
80	84	256202	266148	136058	102640	44954.8	36600.3
	85+	227559	304340	117360	179421	44954.8	66437.6

## Sheet:  Crude HA BSI 
		McCabe 1											McCabe 2											McCabe3
Age	IC-	Female	IC+	IC-	Male	IC+				Age	IC-	Female	IC+	IC-	Male	IC+					Age	IC-	Female	IC+	IC-	Male	CI+
0	457.759	1676.57	4263.97	101.604	838.307	3013.25				0	10.5991	419.169	1765.45	0.001	0.0419128	1293.07					0	0.001	0.0419127	1201.83	10.6047	419.171	1935.41
1-4	0.001	0.0419132	1518.59	0.001	0.0419132	1530.03				1-4	0.001	0.0419124	1093.6	0.001	0.0419128	1268.52					1-4	0.001	0.0419119	889.752	10.5488	419.154	827.721
5-9	10.614	419.174	2259.41	10.6146	419.174	2285.12				5-9	0.001	0.0419112	705.733	10.589	419.166	1501.39					5-9	0.001	0.0419112	705.733	0.001	0.0419091	408.655
10-14	0.001	0.0419132	1515.29	0.001	0.0419132	1517.76				10-14	0.001	0.0419119	889.752	0.001	0.0419128	1268.52					10-14	0.001	0.0419091	408.655	0.001	0.0419091	408.655
15-19	0.001	0.0419132	1523.44	101.867	838.306	2960.15				15-19	10.6047	419.171	1935.41	0.001	0.0419127	1238.73					15-19	10.5711	419.16	1138.83	0.001	0.0419112	705.733
20-24	10.615	419.174	2299.81	0.001	0.0419132	1521.68				20-24	104.943	838.3	2435.05	10.608	419.172	2044.21					20-24	0.001	0.0419091	408.655	0.001	0.0419112	705.733
25-29	0.001	0.0419132	1536.9	0.001	0.0419132	1526.16				25-29	10.589	419.166	1501.39	10.6075	419.172	2027.45					25-29	0.001	0.0419091	408.655	0.001	0.0419112	705.733
30-34	101.628	838.307	3008.26	460.043	1676.57	4195.7				30-34	10.5967	419.168	1697.96	0.001	0.0419129	1346.18					30-34	0.001	0.0419119	889.752	0.001	0.0419124	1093.6
35-39	10.6155	419.174	2319.83	0.001	0.0419132	1525.28				35-39	10.6063	419.171	1987.4	0.001	0.0419131	1418.02					35-39	0.001	0.0419112	705.733	0.001	0.0419129	1313.64
40-44	260.08	1257.44	3630.42	101.745	838.307	2984.54				40-44	0.001	0.0419131	1437.54	265.335	1257.44	3346.28					40-44	0.001	0.0419122	1009.91	103.757	838.302	2618.85
45-49	683.389	2095.7	4832.63	101.677	838.307	2998.35				45-49	102.761	838.304	2790.73	10.6133	419.174	2233.29					45-49	10.6075	419.172	2027.45	0.001	0.0419131	1423.53
50-54	458.457	1676.57	4242.88	682.506	2095.7	4850.08				50-54	262.477	1257.44	3495.9	461.301	1676.57	4158.92					50-54	0.001	0.0419131	1454.93	0.001	0.0419131	1457.76
55-59	926.877	2514.84	5414.98	925.46	2514.84	5435.82				55-59	462.534	1676.57	4123.46	2041.95	4191.36	7471.07					55-59	0.001	0.0419131	1437.54	102.441	838.305	2849.65
60-64	926.102	2514.84	5426.35	1182.97	2933.97	6005.35				60-64	10.6146	419.174	2283.15	2634.48	5029.63	8567.23					60-64	263.151	1257.44	3459.6	262.046	1257.44	3519.47
65-69	682.326	2095.7	4853.67	1730.61	3772.23	7112.01				65-69	1751.65	3772.23	6937.49	1458.39	3353.1	6501.27					65-69	263.071	1257.44	3463.88	261.718	1257.44	3537.56
70-74	1182.95	2933.97	6005.49	3219.16	5867.9	9785.19				70-74	1744.82	3772.23	6993.14	3554.13	6287.03	10192.1					70-74	102.129	838.306	2908.87	261.083	1257.44	3573.07
75-79	681.775	2095.7	4864.63	2308.92	4610.5	8198.95				75-79	1188.35	2933.97	5942.56	1455.95	3353.1	6524.92					75-79	101.998	838.306	2934.34	935.506	2514.83	5291.4
80-84	1182.44	2933.97	6011.58	924.923	2514.84	5443.75				80-84	1457.72	3353.1	6507.81	1455.22	3353.1	6532.1					80-84	461.648	1676.57	4148.88	10.6147	419.174	2288.63
85+	457.391	1676.57	4275.16	457.584	1676.57	4269.27				85+	682.28	2095.7	4854.57	458.306	1676.57	4247.41					85+	459.458	1676.57	4212.99	10.6147	419.174	2288.63

## Sheet:  Crude HA UTI 
		McCabe 1											McCabe 2											McCabe3
Age	IC-	Female	IC+	IC-	Male	IC+				Age	IC-	Female	IC+	IC-	Male	IC+					Age	IC-	Female	IC+	IC-	Male	CI+
0	395.924	1916.95	5567.49	1039.72	3194.88	7408.83				0	0.001	0.0638955	1888.43	0.001	0.0638957	1971.27					0	0.001	0.0638954	1832.18	0.001	0.0638958	2029.3
1-4	0.001	0.0638963	2315.07	0.001	0.0638963	2332.52				1-4	0.001	0.0638951	1667.19	0.001	0.0638956	1933.84					1-4	0.001	0.0638942	1356.42	0.001	0.0638931	1075.88
5-9	0.001	0.0638962	2295.29	0.001	0.0638963	2316.26				5-9	0.001	0.0638931	1075.88	0.001	0.0638951	1667.19					5-9	0.001	0.0638931	1075.88	0.001	0.0638899	622.991
10-14	0.001	0.0638963	2310.05	0.001	0.0638963	2313.81				10-14	0.001	0.0638942	1356.42	0.001	0.0638956	1933.84					10-14	0.001	0.0638899	622.991	0.001	0.0638899	622.991
15-19	0.001	0.0638963	2322.47	0.001	0.0638963	2319.78				15-19	0.001	0.0638958	2029.3	0.001	0.0638955	1888.43					15-19	0.001	0.0638942	1356.42	0.001	0.0638931	1075.88
20-24	0.001	0.0638963	2328.25	0.001	0.0638963	2319.78				20-24	0.001	0.0638958	2029.3	16.1718	639.023	3116.37					20-24	0.001	0.0638899	622.991	0.001	0.0638931	1075.88
25-29	0.001	0.0638963	2342.99	16.1824	639.027	3503				25-29	0.001	0.0638951	1667.19	16.171	639.023	3090.82					25-29	0.001	0.0638899	622.991	0.001	0.0638931	1075.88
30-34	16.1834	639.027	3539.7	16.1824	639.027	3501.35				30-34	0.001	0.0638954	1832.18	16.1681	639.022	2992.88					30-34	0.001	0.0638942	1356.42	0.001	0.0638951	1667.19
35-39	396.135	1916.95	5555.14	16.1824	639.027	3500.48				35-39	0.001	0.0638959	2072.19	0.001	0.063896	2161.75					35-39	0.001	0.0638931	1075.88	0.001	0.0638957	2002.64
40-44	155.03	1277.99	4566.02	0.001	0.0638963	2333.2				40-44	0.001	0.0638961	2191.52	16.1772	639.025	3308.42					40-44	0.001	0.0638947	1539.6	0.001	0.063896	2131.33
45-49	396.316	1916.95	5544.62	698.951	2555.92	6467.08				45-49	0.001	0.0638961	2226.39	16.1798	639.026	3404.63					45-49	0.001	0.0638959	2105.18	0.001	0.063896	2170.15
50-54	396.36	1916.95	5542.06	698.082	2555.92	6493.31				50-54	16.1803	639.026	3422.99	0.001	0.0638963	2313.81					50-54	16.177	639.025	3300.39	0.001	0.0638961	2222.34
55-59	396.172	1916.95	5553	1039.82	3194.88	7406.99				55-59	16.1812	639.026	3457.58	0.001	0.0638963	2325.51					55-59	0.001	0.0638961	2191.52	16.1791	639.026	3376.56
60-64	1040.43	3194.88	7394.81	2638.73	5750.73	10838.5				60-64	16.1818	639.027	3480.64	155.11	1277.99	4549.89					60-64	16.1796	639.026	3395.17	16.1808	639.026	3441.06
65-69	1804.87	4472.81	9138.07	3978.18	7667.62	13292.4				65-69	1821.03	4472.8	8952.27	2223.3	5111.77	9911.12					65-69	155.997	1277.99	4376.71	16.1812	639.026	3454.93
70-74	1803.4	4472.81	9155.31	4907.57	8945.55	14917.4				70-74	700.321	2555.92	6426.16	4463.04	8306.58	13974.5					70-74	0.001	0.0638962	2291.55	155.356	1277.99	4500.79
75-79	3977.29	7667.62	13297.9	3975.49	7667.62	13309.1				75-79	1043.09	3194.88	7342.26	2219.59	5111.77	9947.17					75-79	398.674	1916.95	5410.34	397.967	1916.95	5450.03
80-84	5869.42	10223.5	16478.3	3976.86	7667.62	13300.6				80-84	1809.54	4472.81	9083.52	2644.71	5750.73	10787.8					80-84	398.343	1916.95	5428.84	16.1821	639.027	3488.99
85+	6353.21	10862.4	17275.5	1803.35	4472.81	9155.94				85+	6371.18	10862.4	17194.5	4461.66	8306.58	13982.3					85+	1044.86	3194.88	7307.84	702.389	2555.91	6365.23

## Sheet: Crude HAP  
		McCabe 1											McCabe 2											McCabe3
Age	IC-	Female	IC+	IC-	Male	IC+				Age	IC-	Female	IC+	IC-	Male	IC+					Age	IC-	Female	IC+	IC-	Male	CI+
0	0.001	0.048094	1767.23	525.134	1923.81	4896.67				0	12.1621	480.982	2025.79	12.1659	480.983	2140.3					0	0.001	0.0480933	1379.06	12.1685	480.984	2220.81
1-4	0.001	0.048094	1742.53	116.756	961.928	3423.23				1-4	0.001	0.048093	1254.87	0.001	0.0480935	1455.58					1-4	0.001	0.0480924	1020.96	0.001	0.0480916	809.804
5-9	300.596	1442.87	4043.54	12.1799	480.988	2622.09				5-9	0.001	0.0480916	809.804	0.001	0.048093	1254.87					5-9	0.001	0.0480916	809.804	0.001	0.0480892	468.918
10-14	0.001	0.048094	1738.75	0.001	0.048094	1741.58				10-14	0.001	0.0480924	1020.96	0.001	0.0480935	1455.58					10-14	0.001	0.0480892	468.918	0.001	0.0480892	468.918
15-19	0.001	0.048094	1748.1	12.1801	480.988	2627.05				15-19	0.001	0.0480936	1527.43	0.001	0.0480934	1421.4					15-19	12.1299	480.972	1306.77	0.001	0.0480916	809.804
20-24	0.001	0.048094	1752.45	299.371	1442.87	4112.02				20-24	0.001	0.0480936	1527.43	0.001	0.0480937	1594.92					20-24	0.001	0.0480892	468.918	0.001	0.0480916	809.804
25-29	0.001	0.048094	1763.54	0.001	0.048094	1751.22				25-29	0.001	0.048093	1254.87	0.001	0.0480937	1584.54					25-29	0.001	0.0480892	468.918	0.001	0.0480916	809.804
30-34	0.001	0.048094	1765.99	527.883	1923.81	4814.42				30-34	0.001	0.0480933	1379.06	12.1695	480.985	2252.71					30-34	0.001	0.0480924	1020.96	0.001	0.048093	1254.87
35-39	12.181	480.988	2661.92	116.832	961.928	3408.12				35-39	0.001	0.0480937	1559.71	0.001	0.0480938	1627.13					35-39	0.001	0.0480916	809.804	12.1673	480.984	2183.79
40-44	12.1808	480.988	2654.11	12.1806	480.988	2645.93				40-44	0.001	0.0480938	1649.53	12.1764	480.987	2490.21					40-44	0.001	0.0480928	1158.84	309.809	1442.86	3585.54
45-49	116.661	961.928	3442.45	116.671	961.928	3440.5				45-49	12.1766	480.987	2495.89	12.1784	480.987	2562.63					45-49	0.001	0.0480937	1584.54	12.1744	480.986	2417.16
50-54	12.1808	480.988	2656.96	1358.99	3366.63	6872.45				50-54	0.001	0.0480939	1718.98	529.327	1923.81	4772.22					50-54	12.1763	480.987	2484.16	117.961	961.925	3193.84
55-59	0.001	0.048094	1764.29	2315.93	4809.45	8771.89				55-59	117.074	961.927	3360.26	787.754	2404.75	5475.35					55-59	0.001	0.0480938	1649.53	0.001	0.0480939	1700.25
60-64	783.118	2404.75	5565.99	2314.99	4809.45	8778.99				60-64	790.206	2404.75	5428.56	526.991	1923.81	4840.82					60-64	12.1782	480.987	2555.51	300.688	1442.87	4038.47
65-69	782.945	2404.75	5569.42	1666.12	3847.57	7531.57				65-69	116.847	961.928	3405.06	2326.7	4809.45	8691.69					65-69	301.865	1442.87	3974.69	12.1794	480.988	2600.48
70-74	1666.35	3847.57	7529.29	1984.25	4328.51	8174.12				70-74	527.123	1923.81	4836.9	1671.57	3847.57	7478.23					70-74	532.087	1923.81	4693.39	1690.66	3847.57	7297.52
75-79	782.314	2404.75	5582	2649.4	5290.39	9408.01				75-79	1363.59	3366.63	6818.88	3713.22	6733.21	11125.3					75-79	530.338	1923.81	4743.06	529.028	1923.81	4780.89
80-84	1985.06	4328.51	8167.23	1665.71	3847.57	7535.57				80-84	784.452	2404.75	5539.62	1669.81	3847.57	7495.36					80-84	529.725	1923.81	4760.69	12.18	480.988	2626.12
85+	1060.95	2885.69	6251.95	2314.86	4809.45	8779.91				85+	1987.87	4328.51	8143.28	1671.21	3847.57	7481.71					85+	12.1805	480.988	2643.32	299.403	1442.87	4110.19

## Sheet: Crude HA CDI
		McCabe 1											McCabe 2											McCabe3
Age	IC-	Female	IC+	IC-	Male	IC+				Age	IC-	Female	IC+	IC-	Male	IC+					Age	IC-	Female	IC+	IC-	Male	CI+
0	0.001	0.0556114	2043.45	14.0851	556.169	3085.21				0	14.0631	556.162	2342.43	0.001	0.0556108	1715.67					0	0.001	0.0556106	1594.61	0.001	0.0556109	1766.18
1-4	14.0837	556.169	3030	14.0844	556.169	3058.39				1-4	0.001	0.0556103	1451.01	0.001	0.0556108	1683.1					1-4	0.001	0.0556095	1180.54	0.001	0.0556086	936.381
5-9	0.001	0.0556113	1997.67	0.001	0.0556113	2015.93				5-9	13.9963	556.142	1098.24	0.001	0.0556103	1451.01					5-9	0.001	0.0556086	936.381	0.001	0.0556058	542.212
10-14	0.001	0.0556113	2010.52	14.0836	556.169	3027.95				10-14	0.001	0.0556095	1180.54	0.001	0.0556108	1683.1					10-14	0.001	0.0556058	542.212	0.001	0.0556058	542.212
15-19	0.001	0.0556113	2021.34	0.001	0.0556113	2019				15-19	0.001	0.0556109	1766.18	0.001	0.0556107	1643.57					15-19	0.001	0.0556095	1180.54	0.001	0.0556086	936.381
20-24	0.001	0.0556113	2026.36	0.001	0.0556113	2019				20-24	0.001	0.0556109	1766.18	0.001	0.055611	1844.21					20-24	0.001	0.0556058	542.212	0.001	0.0556086	936.381
25-29	0.001	0.0556114	2039.2	14.0842	556.169	3048.79				25-29	0.001	0.0556103	1451.01	14.0742	556.166	2690.06					25-29	0.001	0.0556058	542.212	0.001	0.0556086	936.381
30-34	14.085	556.169	3080.74	14.0841	556.169	3047.35				30-34	0.001	0.0556106	1594.61	0.001	0.0556109	1786.14					30-34	0.001	0.0556095	1180.54	0.001	0.0556103	1451.01
35-39	0.001	0.0556114	2040.56	0.001	0.0556113	2023.78				35-39	0.001	0.055611	1803.51	14.0769	556.167	2781.39					35-39	0.001	0.0556086	936.381	0.001	0.0556109	1742.97
40-44	0.001	0.0556113	2035.73	0.001	0.0556113	2030.67				40-44	0.001	0.0556111	1907.36	14.0797	556.168	2879.44					40-44	0.001	0.05561	1339.97	14.0755	556.166	2732.24
45-49	0.001	0.0556114	2038.1	0.001	0.0556113	2037.29				45-49	0.001	0.0556112	1937.71	0.001	0.0556113	1979.11					45-49	0.001	0.055611	1832.21	0.001	0.0556111	1888.77
50-54	14.0848	556.169	3072.26	134.841	1112.28	3991.75				50-54	0.001	0.0556113	1987.67	14.0836	556.169	3027.95					50-54	0.001	0.0556112	1930.43	0.001	0.0556112	1934.18
55-59	0.001	0.0556114	2040.06	14.0851	556.169	3084.68				55-59	14.0831	556.169	3009.26	14.0841	556.169	3046.98					55-59	0.001	0.0556111	1907.36	14.0813	556.168	2938.75
60-64	14.085	556.169	3081.22	0.001	0.0556114	2044.86				60-64	135.222	1112.28	3915.24	14.0844	556.169	3059.5					60-64	0.001	0.0556113	1974.7	0.001	0.0556113	1996.09
65-69	344.618	1668.4	4843.82	134.8	1112.28	4000.14				65-69	0.001	0.0556113	2022.5	14.0847	556.169	3069.45					65-69	14.0818	556.168	2957.8	135.391	1112.28	3882.07
70-74	607.143	2224.51	5664.23	0.001	0.0556114	2046.69				70-74	0.001	0.0556113	2029.71	344.913	1668.4	4826.57					70-74	0.001	0.0556113	1994.42	0.001	0.0556113	2015.25
75-79	14.0851	556.169	3087.27	134.785	1112.28	4003.06				75-79	14.0846	556.169	3066.27	14.0849	556.169	3075.96					75-79	0.001	0.0556113	2006.63	0.001	0.0556113	2015.93
80-84	1925.88	4448.96	8715.39	607.018	2224.51	5668.02				80-84	14.0847	556.169	3071.25	0.001	0.0556114	2040.53					80-84	346.693	1668.39	4724.92	0.001	0.0556113	2018.43
85+	344.387	1668.4	4857.34	1227.54	3336.74	7217.89				85+	905.264	2780.62	6441.14	1230.39	3336.74	7176.02					85+	135.02	1112.28	3955.47	135.168	1112.28	3926.01

## Sheet: Crude SSI
		McCabe 1											McCabe 2											McCabe3
Age	IC-	Female	IC+	IC-	Male	IC+				Age	IC-	Female	IC+	IC-	Male	IC+					Age	IC-	Female	IC+	IC-	Male	CI+
0	0.001	0.0390389	1434.49	0.001	0.0390389	1435.17				0	0.001	0.0390384	1153.78	0.001	0.0390385	1204.39					0	0.001	0.0390383	1119.41	0.001	0.0390386	1239.85
1-4	0.001	0.0390389	1414.45	9.88719	390.428	2146.97				1-4	0.001	0.0390381	1018.6	0.001	0.0390385	1181.52					1-4	0.002	0.0390376	828.734	0.001	0.039037	657.335
5-9	9.88608	390.428	2104.46	0.001	0.0390389	1415.17				5-9	0.001	0.039037	657.335	0.001	0.0390381	1018.6					5-9	0.003	0.039037	657.335	0.001	0.039035	380.63
10-14	9.88652	390.428	2121.31	9.88664	390.428	2125.61				10-14	0.001	0.0390376	828.734	0.001	0.0390385	1181.52					10-14	0.004	0.039035	380.63	0.001	0.039035	380.63
15-19	9.88689	390.428	2135.5	9.88681	390.428	2132.43				15-19	0.001	0.0390386	1239.85	0.001	0.0390384	1153.78					15-19	0.005	0.0390376	828.734	0.001	0.039037	657.335
20-24	0.001	0.0390389	1422.5	0.001	0.0390389	1417.32				20-24	0.001	0.0390386	1239.85	0.001	0.0390387	1294.63					20-24	0.006	0.039035	380.63	0.001	0.039037	657.335
25-29	0.001	0.0390389	1431.51	94.8234	780.817	2768.72				25-29	0.001	0.0390381	1018.6	0.001	0.0390387	1286.2					25-29	0.007	0.039035	380.63	9.82533	390.409	770.957
30-34	9.88759	390.428	2162.66	94.8309	780.817	2767.23				30-34	0.001	0.0390383	1119.41	0.001	0.0390386	1253.86					30-34	0.008	0.0390376	828.734	9.86281	390.42	1398.42
35-39	94.6727	780.817	2799.1	0.001	0.0390389	1420.68				35-39	0.001	0.0390386	1266.05	0.001	0.0390387	1320.77					35-39	0.009	0.039037	657.335	0.001	0.0390385	1223.56
40-44	94.719	780.817	2789.71	866.393	2342.37	4998.9				40-44	0.001	0.0390387	1338.96	0.001	0.0390388	1357.79					40-44	0.010	0.0390379	940.653	0.001	0.0390387	1302.18
45-49	242.138	1171.21	3387.61	636.688	1951.98	4497.95				45-49	9.88398	390.427	2025.97	0.001	0.0390388	1389.32					45-49	0.011	0.0390387	1286.2	0.001	0.0390387	1325.9
50-54	427.017	1561.59	3951.91	1614.48	3513.54	6602.64				50-54	244.477	1171.2	3256.15	243.245	1171.21	3324.26					50-54	0.012	0.0390388	1355.15	0.001	0.0390388	1357.79
55-59	9.88752	390.428	2160.08	1102.18	2732.76	5589.52				55-59	243.712	1171.2	3298.18	94.8328	780.817	2766.84					55-59	0.013	0.0390387	1338.96	95.4154	780.815	2654.22
60-64	1881.86	3903.93	7105.53	1352.63	3123.15	6111.53				60-64	9.88666	390.428	2126.58	242.473	1171.21	3368.25					60-64	0.014	0.0390388	1386.23	9.88603	390.428	2102.39
65-69	862.367	2342.37	5057.52	2430.56	4684.71	8121.3				65-69	242.845	1171.21	3346.93	636.952	1951.98	4492.76					65-69	95.3101	780.816	2674.05	0.001	0.0390389	1405.78
70-74	1101.83	2732.76	5593.64	3289.4	5855.87	9597.8				70-74	427.877	1561.59	3926.21	636.475	1951.98	4502.16					70-74	95.1254	780.816	2709.38	9.88668	390.428	2127.51
75-79	1352.2	3123.15	6115.72	861.321	2342.37	5072.98				75-79	242.309	1171.21	3377.69	1356.11	3123.15	6077.45					75-79	0.001	0.0390389	1408.64	0.001	0.0390389	1415.17
80-84	1611.31	3513.54	6629.51	426.124	1561.59	3978.92				80-84	9.88742	390.428	2156	9.88754	390.428	2160.69					80-84	9.88654	390.428	2121.89	94.8871	780.816	2756.04
85+	861.196	2342.37	5074.84	0.001	0.0390389	1435.55				85+	635.491	1951.98	4521.65	94.6897	780.817	2795.63					85+	0.001	0.0390389	1424.39	9.88679	390.428	2131.68

## Sheet: Weighted BSI
		McCabe 1											McCabe 2											McCabe3
Age	IC-	Female	IC+	IC-	Male	IC+				Age	IC-	Female	IC+	IC-	Male	IC+					Age	IC-	Female	IC+	IC-	Male	CI+
0	588.612	1925.81	4617.91	0.001	43.2817	1629.88				0	0.0720392	184.959	1490.52	0.001	0.431073	1293.69					0	0.001	0.16213	1202	30.1074	552.263	2102.09
1-4	0.001	0.146513	1518.8	0.001	0.137395	1530.23				1-4	0.001	0.153598	1093.74	0.001	0.479726	1269.19					1-4	0.001	0.942341	890.492	0.31953	225.886	791.75
5-9	3.22145e-05	96.8149	1694.34	0.001	37.5424	1595.08				5-9	0.001	0.143678	705.785	3.66062e-05	98.0129	1204.43					5-9	0.001	0.787585	706.114	0.001	0.209462	408.675
10-14	0.001	0.158533	1515.53	0.001	0.135568	1517.95				10-14	0.001	0.100584	889.8	0.001	0.332131	1268.96					10-14	0.001	0.460539	408.704	0.001	0.209462	408.675
15-19	0.001	0.199405	1523.77	0.272573	217.599	1938.5				15-19	4.4608e-05	98.9713	1488.88	0.001	0.24781	1239.03					15-19	0.0332047	170.811	1011.82	0.001	0.313202	705.872
20-24	0.00172988	128.426	1780.85	0.001	0.196691	1522				20-24	8.55532	398.659	1908.91	0.001	19.6395	1424.59					20-24	0.001	0.251329	408.68	0.001	1.06743	706.256
25-29	0.001	0.142367	1537.11	0.001	0.193165	1526.48				25-29	0.251045	216.541	1324.05	0.001	56.4276	1478.04					25-29	0.001	0.37688	408.694	0.001	2.31379	706.89
30-34	0.114711	194.69	1921.19	1.89099	293.605	2080.11				30-34	0.00716504	145.859	1392.99	0.001	0.274587	1346.58					30-34	0.001	0.528662	890.152	0.001	0.384271	1094.01
35-39	8.98125e-10	58.5695	1657.46	0.001	0.182453	1525.57				35-39	0.001	72.8181	1480.65	0.001	0.350329	1418.58					35-39	0.001	0.391008	705.911	0.001	0.508745	1314.4
40-44	0.912994	259.751	2033.45	0.146828	200.741	1920.35				40-44	0.001	0.253474	1437.94	14.4982	452.774	2221.95					40-44	0.001	0.20738	1010.08	0.000414222	115.122	1595.92
45-49	5.25264	357.755	2210.16	0.000601141	118.193	1771.6				45-49	0.0019398	129.73	1698.71	1.36309e-05	91.9216	1668.45					45-49	2.20008e-05	94.6834	1541.54	0.001	0.374025	1424.14
50-54	66.6785	716.925	2806.92	6.05963	368.844	2234.86				50-54	198.494	1105.42	3282.08	12.2235	433.835	2306.61					50-54	0.001	0.248143	1455.32	0.001	0.37159	1458.39
55-59	19.0792	486.744	2434.01	127.712	918.341	3137.97				55-59	133.03	931.952	3068.59	142.768	960.678	3157.42					55-59	0.001	0.248736	1437.93	0.0779247	186.045	1825.82
60-64	17.7341	477.295	2421.41	14.2942	451.221	2380.89				60-64	0.0116962	152.144	1813.92	305.789	1359.65	3765.44					60-64	14.215	450.537	2277.43	0.203584	209.371	1898.89
65-69	26.0312	530.853	2512.56	67.9856	722.021	2829.63				65-69	839.232	2358.4	5117.75	213.288	1146.1	3465.67					65-69	56.5586	676.169	2630	1.50485	282.176	2034.14
70-74	10.9219	422.059	2330.89	1631.44	3626.38	6933.17				70-74	113.103	873.859	3037.52	631.009	2001.7	4703.28					70-74	1.702	288.271	2034.93	0.151161	201.503	1905.29
75-79	948.317	2553.7	5495.87	153.568	991.945	3256.8				75-79	100.189	833.432	2984.49	349.232	1454.6	3930.31					75-79	21.3425	501.8	2407.84	102.932	841.594	2958.78
80-84	65.5031	712.592	2815.83	246.05	1225.8	3610.94				80-84	197.736	1107.47	3410.18	703.866	2133	4894.78					80-84	12.8237	439.025	2311.18	0.00940433	149.009	1811.92
85+	9.17719	404.945	2303.74	112.806	873.526	3069.75				85+	177.059	1054.8	3345.95	112.751	873.122	3055.86					85+	57.2696	679.865	2732.06	0.103842	192.395	1892.06

## Sheet: Weighted HAP 
		McCabe 1											McCabe 2											McCabe3
Age	IC-	Female	IC+	IC-	Male	IC+				Age	IC-	Female	IC+	IC-	Male	IC+					Age	IC-	Female	IC+	IC-	Male	CI+
0	0.001	0.204831	1767.55	2.51703	345.965	2431.22				0	0.001	85.2494	1542.98	0.001	24.6235	1522.37					0	0.001	0.186039	1379.25	0.001	0.25338	1527.77
1-4	0.001	0.168119	1742.77	0.0140502	175.331	2100.48				1-4	0.001	0.176248	1255.02	0.001	0.55047	1456.35					1-4	0.001	1.0813	1021.81	0.001	1.5459	810.568
5-9	0.220709	238.476	2177.71	0.001	34.4938	1813.16				5-9	0.001	0.164865	809.864	0.001	0.202076	1255.06					5-9	0.001	0.903727	810.241	0.001	0.24035	468.94
10-14	0.001	0.181911	1739.02	0.001	0.15556	1741.8				10-14	0.001	0.115416	1021.01	0.001	0.381109	1456.09					10-14	0.001	0.528453	468.974	0.001	0.24035	468.94
15-19	0.001	0.22881	1748.47	0.0719604	208.104	2148.55				15-19	0.001	0.249297	1527.76	0.001	0.284354	1421.75					15-19	0.236676	243.14	1189.37	0.001	0.359388	809.963
20-24	0.001	0.161923	1752.68	0.123344	221.689	2173.45				20-24	0.001	0.396884	1528.01	0.001	0.238579	1595.26					20-24	0.001	0.288391	468.946	0.001	1.22484	810.405
25-29	0.001	0.163361	1763.78	0.001	0.22165	1751.58				25-29	0.001	0.223425	1255.08	0.001	0.685477	1585.67					25-29	0.001	0.432457	468.963	0.001	2.655	811.132
30-34	0.001	0.154554	1766.21	106.355	927.85	3356.39				30-34	0.001	0.284042	1379.39	0.248481	242.684	1923.58					30-34	0.001	0.606622	1021.42	0.001	0.440938	1255.34
35-39	3.76749e-21	33.677	1834.11	438.55	1744.86	4560.95				35-39	0.001	0.249919	1560.06	0.001	0.401991	1627.78					35-39	0.001	0.448668	810.009	0.000211485	124.79	1701.15
40-44	0.004781	158.747	2075.45	2.49365	345.411	2410.94				40-44	0.001	0.290853	1649.99	0.001	73.9103	1811.1					40-44	0.001	0.237962	1159.04	0.792978	285.835	2075.16
45-49	4.27645	382.661	2487.27	0.247168	241.939	2233.03				45-49	410.262	1668.83	4142.22	0.015796	177.415	2046.29					45-49	0.001	0.389722	1585.14	0.001	81.4067	1779.83
50-54	1.5496e-10	62.7217	1889.95	156.856	1083.6	3641.87				50-54	0.001	0.332877	1719.55	9.19078	450.326	2567.09					50-54	0.000198975	124.083	1897.61	23.8635	571.481	2628.64
55-59	0.001	0.210061	1764.63	172.824	1128.72	3716.8				55-59	18.6473	535.145	2691.7	175.563	1134.99	3672.3					55-59	0.001	0.285416	1649.98	0.001	0.358583	1700.86
60-64	34.3495	634.555	2924.16	534.046	1941.44	4923.77				60-64	158.058	1085.48	3572.92	61.3834	762.316	3109.82					60-64	3.06232	358.904	2355.09	2.85318	354.145	2377.39
65-69	9.25457	451.004	2614.03	325.56	1506.01	4290.09				65-69	21.5065	555.807	2757.87	1022.8	2814.99	6094.35					65-69	10.9619	469.111	2538.76	0.000104322	118.721	1963.7
70-74	304.445	1457.9	4217.59	1218.51	3145.18	6605.16				70-74	0.832424	287.528	2306.38	567.071	2003.82	4985.58					70-74	96.0299	892.03	3232.89	690.068	2226.07	5191.51
75-79	27.8992	597.36	2867.96	1799.78	4051.87	7808.52				75-79	181.598	1152.16	3726.15	1784.27	4019.47	7710.97					75-79	9.53584	454.143	2562.25	324.666	1499.8	4184.05
80-84	884.408	2584.72	5834.14	1524.08	3629.24	7246.75				80-84	131.216	1007.44	3510.64	586.52	2041.81	5048.71					80-84	39.7655	662.956	2911.47	1.17785	303.757	2320.43
85+	578.482	2028.23	5055.35	585.855	2041.88	5067.73				85+	1366.24	3379.09	6896.17	537.897	1947.34	4907.26					85+	11.399	473.43	2630.46	9.98878	459.011	2589.05

## Sheet: Weighted HA UTI
		McCabe 1											McCabe 2											McCabe3
Age	IC-	Female	IC+	IC-	Male	IC+				Age	IC-	Female	IC+	IC-	Male	IC+					Age	IC-	Female	IC+	IC-	Male	CI+
0	37.6499	797.163	3811.25	0.0677602	265.982	2874.89				0	0.001	0.787308	1889.5	0.001	0.657167	1972.21					0	0.001	0.247165	1832.44	0.001	0.336633	2029.75
1-4	0.001	0.223357	2315.4	0.001	0.209458	2332.82				1-4	0.001	0.234158	1667.39	0.001	0.731338	1934.87					1-4	0.001	1.43659	1357.55	0.001	2.05384	1076.9
5-9	0.001	0.250483	2295.66	0.001	0.2053	2316.55				5-9	0.001	0.219036	1075.96	0.001	0.268472	1667.43					5-9	0.001	1.20067	1076.46	0.001	0.319322	623.021
10-14	0.001	0.241681	2310.41	0.001	0.206672	2314.11				10-14	0.001	0.153339	1356.49	0.001	0.506331	1934.52					10-14	0.001	0.702087	623.065	0.001	0.319322	623.021
15-19	0.001	0.303991	2322.97	0.001	0.248609	2320.16				15-19	0.001	0.331209	2029.74	0.001	0.377784	1888.89					15-19	0.001	0.934076	1357.13	0.001	0.477473	1076.09
20-24	0.001	0.215126	2328.56	0.001	0.299854	2320.27				20-24	0.001	0.527289	2030.07	1.6001e-05	138.13	2356.19					20-24	0.001	0.383148	623.028	0.001	1.62728	1076.68
25-29	0.001	0.217036	2343.31	0.000245251	163.893	2651.97				25-29	0.001	0.296836	1667.46	1.39584	396.869	2743.19					25-29	0.001	0.57455	623.05	0.001	3.52736	1077.65
30-34	0.001	79.1809	2508.38	0.001	56.8479	2441.12				30-34	0.001	0.37737	1832.62	45.0665	837.63	3247.97					30-34	0.001	0.80594	1357.03	0.001	0.585817	1667.81
35-39	26.3449	722.645	3679.04	1.42762	397.631	3081.79				35-39	0.001	0.332035	2072.65	0.001	0.534073	2162.62					35-39	0.001	0.596088	1076.15	0.001	0.775576	2003.79
40-44	4.35681	482.841	3254.93	0.001	0.275177	2333.64				40-44	0.001	0.386419	2192.13	0.724819	358.901	2859.6					40-44	0.001	0.316149	1539.86	0.001	0.318515	2131.78
45-49	3.52492	464.105	3226.2	50.1499	867.198	3912.44				45-49	0.001	0.443345	2227.12	0.942074	372.944	2960.42					45-49	0.001	0.517774	2105.98	0.001	0.570197	2171.09
50-54	24.165	706.437	3644.68	178.043	1350.1	4699.37				50-54	8.62523e-05	152.943	2579.23	0.001	0.397822	2314.5					50-54	7.67244	540.794	3147.13	0.001	0.566486	2223.3
55-59	24.5101	709.058	3654.9	25.5579	716.889	3677.43				55-59	0.001	40.5583	2383.64	0.001	0.335359	2326.07					55-59	0.001	0.379196	2192.11	265.537	1588.49	4785.33
60-64	396.953	1919.14	5565.74	207.739	1437.96	4845.25				60-64	0.118335	283.372	2860.07	0.001	94.1512	2523.7					60-64	0.000277072	165.337	2584.12	3.53719e-05	144.651	2575.27
65-69	246.444	1545.56	5004.54	1392.97	3804.86	8255.4				65-69	484.141	2110.2	5756.99	638.073	2434.49	6287.12					65-69	5.36118	502.776	3175.12	0.001	63.8955	2428.24
70-74	360.228	1833.36	5448.46	1942.77	4694.99	9468.85				70-74	10.1166	573.589	3401.27	1781.69	4430.4	9039.8					70-74	0.001	0.56493	2292.56	19.7825	671.272	3536.08
75-79	1048.92	3211.94	7439.9	2000.33	4784.31	9583.34				75-79	142.598	1237.47	4498.11	1223.97	3513.97	7815.43					75-79	41.7314	820.907	3761.17	712.209	2574.11	6376.91
80-84	2194.7	5084.08	9977.28	1334.32	3706.68	8125.03				80-84	930.818	2994.15	7081.59	1848.1	4538.13	9202.63					80-84	285.352	1644.46	5033.92	0.000534355	173.163	2660.49
85+	768.377	2694.31	6715.9	1703.5	4313.35	8942.14				85+	1814.9	4488.98	9161.53	714.452	2586.82	6519.14					85+	15.0998	628.546	3494.01	13.2378	609.478	3439.15

[truncated: 2 more sheets: Weighted HA CDI, Weighted SSI]
