# Supplementary material for: Application of an updated methodology to estimate the burden of healthcare-associated infections in Italy, 2022
Source: Euro Surveill. 2025 May 8;30(18):2400812. doi: 10.2807/1560-7917.ES.2025.30.18.2400812 (PMC12066978; doi:10.2807/1560-7917.ES.2025.30.18.2400812)
Supplement: Supplement_2 [file 24-00812_VICENTINI_Supplement2.xlsx]

## Sheet: Disclaimer
This supplementary material is hosted by Eurosurveillance as supporting information alongside the article "Application of an updated methodology to estimate the burden of healthcare-associated infections in Italy, 2022", on behalf of the authors, who remain responsible for the accuracy and appropriateness of the content. The same standards for ethics, copyright, attributions and permissions as fo…

## Sheet: Crude HA BSI
Model	YLD			YLL			DALY			DALY per Case			YLD per 100,000			YLL per 100,000			DALY per 100,000			Cases per year			Incidence per 100,000			Deaths per year			Mortality per 100,000
McCabe 1	45361.7	52629.9	61192.5	221360	273229	321934	269609	326122	386017	4.33151	4.91991	5.51245	851.235	987.627	1148.31	4153.92	5127.27	6041.25	5059.35	6119.83	7243.8	57882.2	66233.6	73672.5	1086.19	1242.91	1382.5	7511.9	9089.67	10754.2	140.964	170.572	201.809
McCabe 2	4672.21	5366.34	6159.88	20656.1	25391.8	30477.3	25427.5	30756.3	36156.9	0.435226	0.494456	0.548987	319.919	367.448	421.784	1414.38	1738.65	2086.87	1741.09	2105.97	2475.77	55055.4	62289.4	69769.1	3769.8	4265.13	4777.29	6940.59	8531.26	10229.3	475.242	584.16	700.428
McCabe 3	409.9	501.45	603.186	1253.37	1587.34	1997.47	1688.86	2091.41	2588.29	0.0776512	0.0859638	0.0943217	77.4106	94.7	113.913	236.703	299.774	377.226	318.945	394.968	488.806	20085.2	24366.4	29412.5	3793.13	4601.65	5554.62	2634.31	3334.23	4180.93	497.496	629.678	789.578
Aggregate	51254.9	58463.5	66891.4	249618	299892	348833	300826	358856	416676	2.00519	2.35087	2.68942	700.311	798.804	913.957	3410.6	4097.52	4766.21	4110.28	4903.16	5693.18	141306	152975	164883	1930.7	2090.15	2252.85	18846.9	20938.6	23340.2	257.511	286.09	318.904

## Sheet: Crude HAP
Model	YLD			YLL			DALY			DALY per Case			YLD per 100,000			YLL per 100,000			DALY per 100,000 H			Cases per year			Incidence per 100,000 H			Deaths per year			Mortality per 100,000
McCabe 1	19821.5	22848.9	26079.7	38348.7	44037.9	50257.1	58323.4	66913.7	75934.9	0.816656	0.86926	0.923032	371.961	428.772	489.399	719.633	826.394	943.099	1094.47	1255.67	1424.96	68073.5	77018.1	86372.5	1277.43	1445.28	1620.82	2440.81	2771.62	3130.55	45.8029	52.0108	58.7463
McCabe 2	3021.94	3518.14	4036.16	5111.13	5963.59	6829.59	8173.14	9473.81	10812.1	0.158631	0.164385	0.169911	206.921	240.897	276.368	349.974	408.344	467.641	559.638	648.698	740.337	49985.4	57678.8	65636.3	3422.65	3949.43	4494.3	1781.14	2077.65	2379.35	121.96	142.262	162.921
McCabe 3	433.636	526.147	626.242	421.312	511.488	609.13	857.574	1037.85	1232.35	0.0336683	0.0346882	0.0357255	81.8931	99.3641	118.267	79.5658	96.5958	115.036	161.955	196.001	232.733	24779.3	29922.4	35384.4	4679.63	5650.91	6682.43	886.663	1076.62	1281.01	167.448	203.322	241.922
Aggregate	23801.4	26908.3	30161.6	44736.9	50506.3	56769.2	68764.2	77407.3	86594.2	0.432468	0.470322	0.510171	325.206	367.656	412.107	611.254	690.083	775.655	939.546	1057.64	1183.16	151631	164543	177770	2071.78	2248.19	2428.92	5444.05	5925.27	6421.91	74.3837	80.9588	87.7444

## Sheet: Crude HA UTI
Model	YLD			YLL			DALY			DALY per Case			YLD per 100,000			YLL per 100,000			DALY per 100,000			Cases per year			Incidence per 100,000			Deaths per year			Mortality per 100,000
McCabe 1	26593.9	32635	40443.2	44085.5	54714.3	67063.7	70966.7	87352.7	107098	0.604569	0.720779	0.863608	499.047	612.412	758.936	827.287	1026.74	1258.48	1331.73	1639.22	2009.76	108122	120968	135249	2028.95	2270.02	2538.02	1797.76	2222.39	2729.11	33.7359	41.7042	51.2132
McCabe 2	2099.73	2708.19	3435.92	3132.44	4201.98	5400.08	5289.29	6920.56	8697.68	0.0718424	0.090461	0.108547	143.775	185.438	235.267	214.487	287.722	369.759	362.173	473.87	595.555	66758.6	76742.7	87476.8	4571.15	5254.79	5989.79	1057.99	1418.43	1823.49	72.4433	97.1238	124.86
McCabe 3	173.147	225.016	291	177.261	237.618	309.742	353.043	463.253	602.859	0.0136083	0.0164096	0.0196219	32.6992	42.4948	54.956	33.4761	44.8748	58.4956	66.6729	87.4864	113.851	22772.3	28285.8	34384.3	4300.61	5341.85	6493.55	383.577	514.5	669.38	72.4395	97.1646	126.414
Aggregate	29452.2	35674.9	43429.8	48425.3	59248.9	71986.9	78119.6	94680.8	114890	0.354635	0.41878	0.500763	402.414	487.436	593.395	661.65	809.535	983.578	1067.37	1293.65	1569.77	208951	226007	244887	2854.96	3088	3345.96	3572.33	4156.36	4793.76	48.8098	56.7896	65.4986

## Sheet: Crude SSI
Model	YLD			YLL			DALY			DALY per Case			YLD per 100,000			YLL per 100,000			DALY per 100,000			Cases per year			Incidence per 100,000			Deaths per year			Mortality per 100,000
McCabe 1	105.463	136.078	173.73	25400.8	28597.9	32407.3	25519.7	28732.1	32580	0.43406	0.454212	0.475027	1.97906	2.55357	3.26013	476.659	536.654	608.14	478.889	539.173	611.38	56324.7	63194.4	71750.4	1056.96	1185.87	1346.43	1211.87	1392.37	1603.67	22.7413	26.1286	30.0936
McCabe 2	44.1342	59.9541	80.6515	1683.05	2077.11	2504.93	1737.58	2138.98	2588.16	0.0688506	0.0759419	0.0823394	3.022	4.10523	5.52244	115.243	142.225	171.519	118.977	146.462	177.218	23891.7	28224.6	33350.7	1635.93	1932.62	2283.62	564.693	697.244	840.885	38.6662	47.7423	57.5778
McCabe 3	17.473	24.87	34.8306	89.7005	125.094	166.234	108.74	149.601	198.399	0.0110615	0.0127263	0.014321	3.29981	4.69675	6.57784	16.9402	23.6244	31.3938	20.5359	28.2525	37.4681	9093.44	11825.1	14883.9	1717.32	2233.2	2810.86	185.796	261.031	349.092	35.0881	49.2963	65.9269
Aggregate	184.596	222.38	262.158	27599.8	30854.7	34599.1	27738.8	31084.7	34792	0.277546	0.30031	0.321491	2.5222	3.03845	3.58195	377.104	421.577	472.738	379.004	424.719	475.373	94702.3	103348	113375	1293.95	1412.07	1549.07	2124.61	2355.77	2621.86	29.0292	32.1876	35.8233

## Sheet: Crude CDI
Model	YLD			YLL			DALY			DALY per Case			YLD per 100,000			YLL per 100,000			DALY per 100,000			Cases per year			Incidence per 100,000			Deaths per year			Mortality per 100,000
McCabe 1	1106.01	1515.39	1982.73	22881.8	31955.8	42635.2	24213.7	33476.9	44410.9	0.686675	0.89605	1.12184	20.7549	28.437	37.2068	429.388	599.666	800.07	454.383	628.211	833.393	30859.6	37381.9	44377.4	579.096	701.49	832.764	1419.58	2047.07	2794.42	26.6392	38.4143	52.4386
McCabe 2	166.304	229.879	306.183	2892.82	4255.45	5904.11	3105.29	4482.94	6164.79	0.121913	0.167104	0.212355	11.3873	15.7405	20.9653	198.08	291.383	404.271	212.628	306.96	422.121	21855.3	27010.7	32660.9	1496.49	1849.5	2236.39	1000.82	1472.88	2043.72	68.5292	100.853	139.939
McCabe 3	27.8731	39.2695	53.6293	278.716	427.816	615.063	311.068	467.539	663.189	0.0215778	0.0295261	0.0376103	5.26393	7.41618	10.1281	52.6365	80.7944	116.157	58.7463	88.2963	125.245	12145.6	15932.1	20041.8	2293.75	3008.83	3784.95	564.305	868.193	1247.24	106.571	163.961	235.545
Aggregate	1370.03	1786.66	2254.62	27415.1	36656.3	47447.2	29070	38449	49464.5	0.372067	0.477916	0.596876	18.7191	24.4116	30.8056	374.581	500.846	648.285	397.192	525.34	675.848	71281.1	80478	90053.2	973.935	1099.6	1230.42	3534.14	4413.87	5390.19	48.2881	60.3081	73.6478

## Sheet: Weighted HAP
Model	YLD			YLL			DALY			DALY per Case			YLD per 100,000			YLL per 100,000			DALY per 100,000			Cases per year			Incidence per 100,000			Deaths per year			Mortality per 100,000
McCabe 1	17348.4	21470.8	25487.6	34012.9	41829	49799.3	51175.2	63479	74919.9	1.3141	1.50446	1.70989	325.552	402.91	478.287	638.269	784.942	934.509	960.328	1191.21	1405.91	35242.6	41981.7	48817	661.344	787.807	916.075	1267.1	1509.96	1772.01	23.7778	28.3352	33.2527
McCabe 2	1809.78	2169.17	2553.65	3097.77	3704.02	4368.67	4940.03	5874.38	6898.72	0.164004	0.169855	0.176243	123.921	148.529	174.856	212.113	253.625	299.135	338.258	402.235	472.375	29086.2	34578.1	40602.5	1991.61	2367.66	2780.17	1042.62	1246.82	1470.72	71.3908	85.3732	100.705
McCabe 3	243.076	307.564	373.719	233.729	298.711	369.567	476.68	605.557	741.022	0.0331803	0.0343289	0.0353267	45.9055	58.0843	70.5776	44.1402	56.4122	69.7935	90.0221	114.361	139.944	13777	17634.1	21600.3	2601.82	3330.24	4079.28	495.825	633.593	785.12	93.6377	119.656	148.272
Aggregate	19817.5	23927.2	28353.7	37785.4	45898	53707.7	57311.8	69818.5	82693.5	0.631245	0.741624	0.85099	270.772	326.925	387.405	516.273	627.118	733.825	783.069	953.951	1129.87	84672.4	94471.8	104002	1156.9	1290.8	1421.01	3036.79	3396.57	3772.01	41.4926	46.4083	51.538

## Sheet: Weighted HA BSI
Model	YLD			YLL			DALY			DALY per Case			YLD per 100,000			YLL per 100,000			DALY per 100,000			Cases per year			Incidence per 100,000			Deaths per year			Mortality per 100,000
McCabe 1	20106	25469.5	31924.4	100787	131063	167969	121306	156310	197952	4.57605	5.47987	6.5529	377.298	477.947	599.076	1891.33	2459.46	3152.03	2276.36	2933.24	3714.66	23921.5	28737	33876.9	448.898	539.264	635.716	3135	3942.41	4825	58.8299	73.9814	90.5434
McCabe 2	2049.44	2481.83	2959.28	9447.96	11641.8	14399	11523	14106.5	17301.6	0.443936	0.491924	0.547743	140.331	169.938	202.63	646.928	797.145	985.943	789.011	965.91	1184.69	23971.2	28865.6	34144.3	1641.37	1976.51	2337.96	3174.15	3912.29	4843.4	217.343	267.885	331.641
McCabe 3	208.53	270.421	338.852	654.28	854.103	1106.72	870.609	1124.17	1441.31	0.0774072	0.0859098	0.0940348	39.3815	51.0696	63.9931	123.562	161.299	209.006	164.417	212.301	272.195	10340.7	13148.3	16416.6	1952.87	2483.08	3100.31	1371.32	1794.38	2308.92	258.976	338.872	436.046
Aggregate	22961.6	28219.2	34618.9	112593	143637	180400	136128	171771	213061	1.99733	2.43905	2.92612	313.731	385.567	473.008	1538.39	1962.55	2464.85	1859.96	2346.96	2911.11	63649.7	70953.3	78533.2	869.664	969.456	1073.02	8435.72	9656.95	11023.3	115.26	131.946	150.614

## Sheet: Weighted HA UTI
Model	YLD			YLL			DALY			DALY per Case			YLD per 100,000			YLL per 100,000			DALY per 100,000			Cases per year			Incidence per 100,000			Deaths per year			Mortality per 100,000
McCabe 1	13206.6	16895	21159	22137.2	28276.8	35943.1	35722.6	45141.7	57279.6	0.60943	0.739216	0.884423	247.828	317.043	397.06	415.415	530.628	674.49	670.353	847.106	1074.88	51420.9	61321.6	70868.3	964.939	1150.73	1329.88	868.332	1126.12	1443.72	16.2947	21.1321	27.0921
McCabe 2	1184.87	1555.01	2021.25	1825.48	2391.82	3097.18	3049.72	3968.83	5068.82	0.0743133	0.0899068	0.108337	81.1315	106.476	138.4	124.996	163.775	212.073	208.823	271.757	347.076	36374.9	43929.9	52080.7	2490.69	3008	3566.11	616.449	807.383	1045.58	42.21	55.2838	71.5937
McCabe 3	120.927	166.084	220.282	126.784	175.044	239.07	251.217	340.436	455.991	0.0134279	0.0165394	0.0195704	22.8374	31.3655	41.6009	23.9435	33.0575	45.149	47.4429	64.2921	86.115	16130.4	20753.3	25698.5	3046.27	3919.32	4853.22	274.822	379.198	518.314	51.9007	71.6125	97.8848
Aggregate	14895.9	18601.6	22914	24766.6	30827.2	38508.5	39451.7	49572.6	61305.5	0.325322	0.391892	0.469755	203.528	254.159	313.081	338.393	421.201	526.153	539.041	677.326	837.635	113784	126030	139079	1554.67	1721.99	1900.28	1962.28	2324.02	2726.74	26.8112	31.7538	37.2562

## Sheet: Weighted SSI
Model	YLD			YLL			DALY			DALY per Case			YLD per 100,000			YLL per 100,000			DALY per 100,000			Cases per year			Incidence per 100,000			Deaths per year			Mortality per 100,000
McCabe 1	52.7697	70.3033	91.9105	12752.2	15414.6	18136.7	12830.2	15465.3	18224.7	0.438773	0.470147	0.49706	0.99025	1.31928	1.72475	239.302	289.262	340.345	240.764	290.214	341.995	27734.4	32938.4	38357.6	520.45	618.105	719.799	567.231	703.416	842.656	10.6444	13.2	15.8129
McCabe 2	26.1781	37.4922	51.6338	946.472	1240.91	1593.24	976.484	1280.01	1634.04	0.0640112	0.0735464	0.0811063	1.79249	2.5672	3.53551	64.8077	84.9683	109.093	66.8626	87.6458	111.887	13929	17430.6	21623.5	953.755	1193.53	1480.62	317.463	416.686	534.737	21.7376	28.5316	36.615
McCabe 3	13.1226	19.138	27.4174	59.7282	85.5786	116.078	75.729	104.783	140.831	0.00994121	0.0116689	0.013495	2.47823	3.61426	5.17785	11.2798	16.1617	21.9216	14.3016	19.7885	26.5962	6746.34	8997.63	11479	1274.06	1699.22	2167.84	124.779	179.444	242.691	23.5648	33.8885	45.8329
Aggregate	103.91	128.149	153.493	14091.4	16741.6	19461.9	14200	16881.1	19607.9	0.254219	0.283134	0.311264	1.41975	1.75093	2.09722	192.535	228.746	265.914	194.019	230.652	267.909	52458.5	59654.2	66415.2	716.757	815.074	907.45	1115.04	1305.33	1495.56	15.2352	17.835	20.4342

[truncated: 2 more sheets: Weighted CDI, Foglio1]
